# Supplementary material for: Structure of the catalytically active APOBEC3G bound to a DNA oligonucleotide inhibitor reveals tetrahedral geometry of the transition state
Source: Nat Commun. 2022 Nov 19;13:7117. doi: 10.1038/s41467-022-34752-1 (PMC9675756; doi:10.1038/s41467-022-34752-1)
Supplement: Supplementary file 4 — Source Data [file 41467_2022_34752_MOESM4_ESM.xlsx]

## Sheet: Supplementary Figure S2a
Supplementary Figure S2a
5′-AATCCdZAAA binding to active A3G-CTD2 (black)
	X-axis	Y-axis	Y-axis error
	ssDNA Concentration (nM)	Fraction Bound	Fraction Bound Error
	0.118613	-0.0359518	0.0605085
	0.237226	-0.0236886	0.0548624
	0.474453	0.0156882	0.0362445
	0.948906	-0.0408752	0.0263205
	1.89781	0.0196046	0.0419774
	3.79562	-0.0185437	0.0399272
	7.59125	0.0127843	0.044379
	15.1825	0.0393602	0.0574329
	30.365	0.156733	0.0528866
	60.73	0.244315	0.026653
	121.46	0.363025	0.0492481
	242.92	0.463907	0.0182582
	485.84	0.590415	0.100991
	971.68	0.749544	0.060916
	1943.36	0.802413	0.0777412
	3886.72	0.830495	0.0673387
	7773.44	0.981907	0.0343992
	15546.9	1.01899	0.0335548
	31093.8	0.99994	0.0764445
	62187.5	1.03893	0.0793765
	124375	1.0366	0.0784588
	248750	1.02462	0.0715985
	497500	1.00586	0.0776243
5′-AATCCdZAAA binding to inactive A3G-CTD2* (red)
	X-axis	Y-axis	Y-axis error
	ssDNA Concentration (nM)	Fraction Bound	Fraction Bound Error
	60.73	-0.0203205	0.0146543
	121.46	-0.0123201	0.00976534
	242.92	0.0256277	0.0239027
	485.84	0.0237326	0.00955723
	971.68	0.0625572	0.0158327
	1943.36	0.130436	0.0281381
	3886.72	0.264365	0.0116334
	7773.44	0.362664	0.0158118
	15546.9	0.541722	0.0261099
	31093.8	0.656466	0.0138203
	62187.5	0.768626	0.0254192
	124375	0.845998	0.0196825
	248750	0.916813	0.0135114
	497500	1.01555	0.0156007
	995000	1.04655	0.0286853
5′-AATCCCAAA substrate binding to inactive A3G-CTD2* (blue)
	X-axis	Y-axis	Y-axis error
	ssDNA Concentration (nM)	Fraction Bound	Fraction Bound Error
	122.07	0.0225823	0.0289396
	244.141	0.0459192	0.0102505
	488.281	0.0976261	0.0313368
	976.563	0.0631256	0.0399566
	1953.13	0.287137	0.0151171
	3906.25	0.414714	0.0341259
	7812.5	0.594409	0.0473373
	15625	0.706249	0.0609895
	31250	0.823702	0.0284331
	62500	0.898465	0.0199108
	125000	0.894252	0.00775961
	250000	0.990533	0.0281025
	500000	0.974378	0.00710372
	1000000	1.07695	0.0390917

## Sheet: Supplementary Figure S2b
Supplementary Figure S2b
	X-axis	Y-axis
No Inhibitor	1/S	1/V no Inhibitor
	0.5	0.0434028
	1	0.047081
	2.5	0.068306
	5	0.0915751
	10	0.189394
	X-axis	Y-axis
S1 inhibitor	1/S	1/V no Inhibitor
	0.5	0.118005
	1	0.217497
	2.5	0.596779
	5	1.0307
	10	2.11206
